# Supplementary material for: The C-terminal tail of polycystin-1 suppresses cystic disease in a mitochondrial enzyme-dependent fashion
Source: Nat Commun. 2023 Mar 30;14:1790. doi: 10.1038/s41467-023-37449-1 (PMC10063565; doi:10.1038/s41467-023-37449-1)
Supplement: Supplementary file 6 — Supplementary Data 3 [file 41467_2023_37449_MOESM6_ESM.xlsx]

## Sheet: 10week
No.	Name	N-Pkd1fl/fl	N-Pkd1fl/fl	N-Pkd1fl/fl	N-Pkd1fl/fl	N-Pkd1fl/fl	N-Pkd1fl/fl	N-Pkd1fl/fl + CTT	N-Pkd1fl/fl + CTT	N-Pkd1fl/fl + CTT	N-Pkd1fl/fl + CTT	N-Pkd1fl/fl + CTT	P value( N-Pkd1fl fl+CTT vs N-Pkd1fl fl)	Fold change( N-Pkd1fl fl+CTT vs N-Pkd1fl fl)
159	NADPH	2.19242e+06	1.39322e+06	268867	1.33024e+06	1.13814e+06	415475	3.12348e+06	4.83018e+06	5.55643e+06	6.04493e+06	4.36178e+06	0.00010255	4.25922
171	NADH	6.61867e+06	4.84547e+06	201456	3.24456e+06	1.35946e+06	954114	1.13467e+07	1.94347e+07	1.59835e+07	2.48547e+07	1.42397e+07	0.000201481	5.98193
117	ATP	1.30334e+06	305448	758389	1.36823e+06	680873	445278	1.88478e+06	3.84195e+06	5.43243e+06	4.54854e+06	5.10416e+06	0.000348957	5.13708
169	NADP	594806	530833	479785	531114	662535	737250	296653	235381	285803	473070	320345	0.00107702	0.546755
89	GDP	749534	439647	364725	620146	239326	603559	985678	1.08754e+06	1.23707e+06	2.00919e+06	1.39444e+06	0.00134	2.67049
17	Taurine-1	9.15446e+07	5.60611e+07	3.96301e+07	8.65738e+07	8.39653e+07	4.33284e+07	1.02644e+08	1.25831e+08	1.25035e+08	1.45627e+08	1.09864e+08	0.00168895	1.82198
162	Galactosamine / Glucosamine	837171	399790	347551	374224	591393	195521	1.46253e+06	1.96309e+06	1.44988e+06	1.41165e+06	575284	0.00288851	2.99926
34	Phosphocreatine	2.16207e+06	748161	1.68077e+06	832675	1.00774e+06	1.38226e+06	3.89377e+06	4.26923e+06	1.89217e+06	4.49282e+06	2.51904e+06	0.00298601	2.62111
133	ADP	3.7475e+07	1.31754e+07	1.83803e+07	2.85925e+07	2.99713e+07	1.31886e+07	3.61667e+07	4.6949e+07	4.55479e+07	7.19819e+07	6.38921e+07	0.0033021	2.25485
126	Aminoadipate	3.69609e+07	2.49215e+07	1.30557e+07	2.45773e+07	2.1701e+07	2.00606e+07	3.95576e+07	6.22254e+07	4.52e+07	5.93765e+07	3.09701e+07	0.00467869	2.01587
168	3-Sulfinoalanine	1.17394e+06	1.02101e+06	682226	452288	1.38581e+06	675737	414543	346929	220505	350355	274560	0.00615409	0.357683
29	Proline-2	3.58299e+06	2.7734e+06	1.18799e+06	2.09959e+06	2.01757e+06	1.75642e+06	4.32027e+06	6.31801e+06	4.41249e+06	6.82819e+06	2.7667e+06	0.00649324	2.20412
163	DHAP/G3P	857244	888778	415628	587190	625027	870850	428419	226803	320170	613357	331870	0.0136296	0.542968
60	Itaconate	6.30663e+06	4.91149e+06	6.01578e+06	5.76911e+06	7.00466e+06	4.6141e+06	7.4545e+06	6.70393e+06	7.14739e+06	1.07829e+07	7.94429e+06	0.0170336	1.38755
145	3-Methylglutarate / Monomethyl Glutarate/2-Methylglutarate / Adipate-1	859189	492531	1.26439e+06	1.27754e+06	660791	762341	1.54742e+06	1.9506e+06	834349	1.40776e+06	1.63887e+06	0.025346	1.66544
38	Oxalate	2.59231e+06	2.48245e+06	3.76056e+06	3.25394e+06	2.88634e+06	2.29098e+06	2.17168e+06	2.69755e+06	1.34545e+06	2.20506e+06	1.61967e+06	0.0262384	0.697724
103	Cytidine	580751	696726	344462	877620	553545	567313	843052	673531	1.85498e+06	1.51464e+06	852167	0.0357713	1.902
94	Deoxyhexose	831881	536299	2.30285e+06	1.37657e+06	575007	1.23773e+06	523523	511202	207529	432696	319878	0.0368326	0.348932
88	Gluconate-2	2.19749e+06	1.81457e+06	3.50763e+06	3.22811e+06	2.5968e+06	1.23881e+06	987244	966446	1.12762e+06	1.93854e+06	1.94505e+06	0.0417811	0.573109
116	Azelate-2	2.13976e+06	1.44261e+06	1.86555e+06	2.25791e+06	2.01377e+06	1.53542e+06	1.28854e+06	995627	1.22654e+06	2.05414e+06	1.25412e+06	0.0448588	0.72703
11	UDP-Glucuronate	9.27638e+07	3.51902e+07	1.55962e+07	1.95608e+07	1.60667e+07	4.68503e+06	4.90752e+07	9.31019e+07	5.59842e+07	1.03609e+08	5.47841e+07	0.0465619	2.32709
51	N-Acetylaspartate-1	3.84924e+07	1.83026e+07	2.6917e+07	3.73442e+07	2.23384e+07	3.13485e+07	3.17569e+07	3.58359e+07	4.56121e+07	4.13142e+07	3.81114e+07	0.053397	1.32284
62	Inosine	1.22582e+07	4.20067e+07	6.54097e+06	2.62062e+07	4.33797e+07	3.37864e+07	7.05645e+06	4.11071e+06	1.01329e+07	2.14113e+07	1.22505e+07	0.0546028	0.401724
72	Hexose -2	1.89777e+07	1.3388e+07	3.05562e+07	1.85864e+07	1.87702e+07	1.11339e+07	2.78682e+07	2.83529e+07	2.64295e+07	2.88653e+07	1.91045e+07	0.05583	1.40688
81	Glutathione Reduced	3.10146e+08	1.85643e+08	1.28257e+08	2.68668e+08	1.74655e+08	2.87923e+08	2.30077e+08	3.15722e+08	3.15547e+08	4.15462e+08	3.11111e+08	0.0581306	1.40597
52	N-Acetylaspartate-2	4.20917e+06	3.9023e+06	1.21847e+06	2.99713e+06	6.00903e+06	2.7911e+06	2.97855e+06	1.386e+06	1.52703e+06	1.21834e+06	2.26423e+06	0.0650622	0.53244
153	1-Methyl-L-Histidine-1	1.9691e+07	2.03237e+07	1.61662e+07	1.17865e+07	1.09946e+07	1.35313e+07	1.31969e+07	2.75468e+07	2.20394e+07	2.81737e+07	1.78986e+07	0.0737005	1.41228
119	Asparagine	806640	1.23637e+06	1.3094e+06	1.42406e+06	1.46595e+06	2.30302e+06	595235	600606	920942	1.32839e+06	1.09706e+06	0.074763	0.637846
105	Cys-Gly-2	1.18678e+07	9.85908e+06	3.2898e+06	5.78649e+06	7.78521e+06	1.01097e+07	9.89789e+06	1.60928e+07	1.02659e+07	2.30536e+07	9.21628e+06	0.0751419	1.6886
109	CMP-1	680826	556331	397644	683355	751552	580963	605234	739393	832148	1.21367e+06	742876	0.0767643	1.35865
149	3-Aminoisobutyrate / 2-Aminoisobutyrate	1.45813e+07	1.1973e+07	6.98547e+06	1.14589e+07	1.50268e+07	1.07951e+07	8.64406e+06	9.77232e+06	6.69456e+06	1.11895e+07	8.15963e+06	0.0811828	0.753342
57	Lauroylcarnitine	3.33093e+06	2.63277e+06	1.49192e+06	1.64528e+06	3.6137e+06	2.79938e+06	3.05792e+06	5.25731e+06	9.3688e+06	8.44598e+06	1.04447e+06	0.0850419	2.10193
59	Kynurenate	4.56855e+06	6.19534e+06	1.89262e+07	6.9259e+06	3.2459e+06	6.68628e+06	2.37347e+06	2.86868e+06	1.29795e+06	4.41894e+06	2.90938e+06	0.0864062	0.357525
55	Lysine	2.72141e+07	2.2909e+07	3.01468e+07	2.78813e+07	2.8955e+07	2.66964e+07	2.07489e+07	1.83002e+07	2.3909e+07	3.07287e+07	2.22819e+07	0.0948897	0.849574
84	Glutamate / N-Methylaspartate-1	2.24714e+08	1.68741e+08	1.15517e+08	1.72216e+08	2.24478e+08	1.76587e+08	1.25398e+08	1.53567e+08	1.09063e+08	1.76196e+08	1.42884e+08	0.0988539	0.784041
82	Glutamine	1.55338e+08	8.12669e+07	9.36365e+07	1.24408e+08	1.0866e+08	1.302e+08	1.25071e+08	1.41516e+08	1.28898e+08	1.45074e+08	1.53617e+08	0.106732	1.20116
69	Histidine	2.25869e+07	1.98272e+07	3.09942e+07	2.44355e+07	3.15674e+07	4.49852e+07	1.379e+07	1.56384e+07	1.86701e+07	2.51587e+07	2.87926e+07	0.107233	0.702193
121	Arabinose/Xylose / Lyxose/Ribose-1	2.84915e+06	1.79147e+06	8.52442e+06	5.26055e+06	1.79221e+06	4.23974e+06	572053	2.74744e+06	679159	1.93937e+06	3.2444e+06	0.108996	0.450532
39	Orotate	3.75197e+06	1.41145e+06	4.53312e+06	1.68085e+06	951397	1.59974e+06	1.58804e+06	1.47775e+06	382658	1.12489e+06	970534	0.110046	0.477627
76	Guanidinoacetate	2.55571e+07	1.79412e+07	2.91697e+07	3.74744e+07	4.08299e+07	4.66592e+07	1.44499e+07	1.90041e+07	2.63718e+07	3.20349e+07	2.4005e+07	0.110609	0.703526
106	Creatinine	3.28841e+08	2.15836e+08	4.36325e+08	2.22964e+08	1.4482e+08	2.22796e+08	1.81005e+08	2.05051e+08	1.12281e+08	2.42501e+08	1.06528e+08	0.112281	0.647017
7	Uracil	1.67235e+06	9.19183e+06	900785	3.22288e+06	4.61516e+06	1.13274e+07	931041	745649	3.02524e+06	2.84776e+06	1.16422e+06	0.114342	0.338072
151	2-Aminoisobutyrate / 3-Aminoisobutyrate-1	4.0309e+06	4.33476e+06	1.55066e+07	7.29171e+06	8.82018e+06	5.01163e+06	3.18841e+06	3.28996e+06	2.33402e+06	6.09961e+06	4.76136e+06	0.115894	0.524672
67	Hydroxypyruvate / Malonate-1	1.71417e+06	1.27236e+06	2.17904e+06	1.29223e+06	795170	744462	1.02223e+06	1.08117e+06	632001	944617	776615	0.1216	0.66871
48	N-Acetylputrescine	1.13412e+06	766488	4.61768e+06	1.01652e+06	634529	2.52476e+06	793019	905881	323585	460292	417218	0.122364	0.325413
152	2-Aminoisobutyrate / 3-Aminoisobutyrate-2	995928	706818	1.62489e+06	831650	889129	1.46406e+06	935217	1.85546e+06	1.42116e+06	1.37888e+06	1.71727e+06	0.122364	1.34658
27	Propionylcarnitine	7.79297e+07	2.09513e+07	3.46352e+07	5.2583e+07	6.84453e+07	2.98942e+07	9.54543e+07	4.92048e+07	5.07649e+07	1.32484e+08	5.9983e+07	0.123493	1.63645
142	4-Guanidinobutanoate	7.01836e+06	5.58689e+06	4.03209e+07	1.45842e+07	3.97202e+06	2.08888e+07	1.79019e+06	4.24546e+06	2.93775e+06	5.28541e+06	9.64993e+06	0.12827	0.3106
25	Ribitol/Xylitol/Arabitol	2.27451e+06	2.56428e+06	4.73515e+06	5.36316e+06	2.27061e+06	4.70137e+06	2.30881e+06	2.241e+06	1.53063e+06	2.24064e+06	3.85009e+06	0.130054	0.666637
85	Glucuronate-2	4.14844e+06	2.80915e+06	5.89203e+06	3.26569e+06	2.36938e+06	1.58063e+06	2.48048e+06	2.4572e+06	1.49991e+06	2.4938e+06	1.92345e+06	0.131608	0.64917
104	Cys-Gly-1	3.77643e+07	1.64927e+07	6.65771e+06	2.58634e+07	1.84936e+07	2.59549e+07	1.59228e+07	5.31372e+07	2.72075e+07	7.71102e+07	2.76175e+07	0.131913	1.838
131	ADP-ribose	1.06632e+07	6.85504e+06	5.59601e+06	1.10367e+07	1.63833e+07	8.25892e+06	7.7957e+06	4.50827e+06	1.6882e+06	9.90105e+06	7.44741e+06	0.137788	0.639679
23	S-Adenosylhomocysteine	1.46756e+06	5.28793e+06	1.05858e+06	1.67022e+06	1.80262e+06	2.90188e+06	767252	717340	1.92646e+06	1.32199e+06	1.15984e+06	0.138947	0.498384
26	Quinate	1.24406e+06	1.412e+06	4.59323e+06	2.46428e+06	1.30105e+06	1.84715e+06	1.02113e+06	1.34358e+06	254519	1.23985e+06	1.81041e+06	0.139848	0.528963
135	Acetylcarnitine	1.60583e+09	1.09614e+09	1.01053e+09	1.67594e+09	1.69572e+09	1.50852e+09	1.44959e+09	1.68343e+09	1.71941e+09	1.80031e+09	1.6898e+09	0.140173	1.16507
95	FAD	2.98179e+06	2.50604e+06	1.47335e+06	1.99484e+06	2.90003e+06	1.95664e+06	2.36163e+06	3.45299e+06	2.6253e+06	4.3823e+06	2.26578e+06	0.146039	1.3108
6	Ureidopropionate	729536	282243	1.32831e+06	1.76561e+06	747548	1.35979e+06	828135	510856	375217	982962	352252	0.149049	0.588973
13	Tyrosine	7.91367e+06	1.10593e+07	1.07535e+07	1.19117e+07	1.46571e+07	1.85714e+07	7.4626e+06	7.03316e+06	1.04746e+07	1.37466e+07	7.76594e+06	0.149534	0.745052
96	Ethylmalonate	1.6155e+06	1.15392e+06	1.02555e+06	1.2441e+06	1.32499e+06	1.27339e+06	1.40314e+06	1.10927e+06	1.21735e+06	2.44261e+06	2.33182e+06	0.150206	1.33618
45	N-Alpha-Acetyllysine-3	1.3369e+06	1.35691e+06	6.68348e+06	1.09993e+06	628033	2.03732e+06	718829	1.12255e+06	215877	371692	475092	0.150617	0.265157
113	Carnosine	1.54844e+07	3.95306e+06	5.73008e+06	1.51053e+07	2.07034e+07	6.35868e+06	1.52302e+07	1.59998e+07	1.54327e+07	4.5931e+07	1.30985e+07	0.155262	1.88358
154	1-Methyl-L-Histidine-2	7.15297e+06	3.83641e+06	2.12721e+06	3.1438e+06	2.54716e+06	2.87049e+06	3.34448e+06	1.20154e+07	4.3167e+06	6.9069e+06	4.14608e+06	0.159397	1.70105
156	Suberate	625593	436537	555473	615204	510529	583085	432751	370732	405850	645875	508989	0.169425	0.85288
56	L-Carnitine	1.90652e+09	1.59202e+09	1.47211e+09	2.07046e+09	1.62021e+09	2.0362e+09	1.65897e+09	1.79723e+09	1.9748e+09	2.7912e+09	2.23704e+09	0.181973	1.17327
12	UDP Glucose	6.83204e+06	3.85679e+06	3.01542e+06	4.76612e+06	7.84016e+06	4.71157e+06	7.38371e+06	6.04751e+06	6.15503e+06	1.35428e+07	4.55094e+06	0.18231	1.45754
165	2-Oxoadipate-2	417630	447139	1.09084e+06	871584	461245	687544	261768	464340	267046	746517	519836	0.187754	0.681946
144	3-Methylhistamine	8.50745e+06	4.18345e+06	2.47785e+07	3.43274e+07	7.51199e+07	2.55444e+07	1.09284e+07	1.00283e+07	9.49654e+06	1.77369e+07	1.3472e+07	0.18857	0.429051
18	Taurine-2	5.53596e+08	3.86739e+08	3.48916e+08	5.2557e+08	5.28324e+08	4.5279e+08	4.50498e+08	4.92504e+08	4.88725e+08	7.90244e+08	5.79238e+08	0.193255	1.20226
140	4-Imidazoleacetate-1	1.65337e+06	2.74852e+06	9.03168e+06	1.62909e+06	438888	2.65785e+06	1.48106e+06	1.6063e+06	513264	754796	1.05635e+06	0.196472	0.357618
110	Citrulline-1	2.28301e+06	2.39745e+06	1.41578e+07	4.13865e+06	931061	3.14954e+06	924098	1.60115e+06	1.04159e+06	1.83863e+06	1.89304e+06	0.197847	0.323689
160	NAD+	3.37296e+07	2.2406e+07	1.61918e+07	3.21096e+07	3.22743e+07	3.09534e+07	2.83439e+07	2.8589e+07	3.46478e+07	4.43448e+07	3.21455e+07	0.203091	1.20291
21	Serotonin	826961	725881	978097	910980	954059	757469	824892	796242	1.4764e+06	1.28061e+06	842965	0.203264	1.21575
66	Hydroxypyruvate / Malonate-2	785863	657537	1.2038e+06	2.53307e+06	2.27644e+06	2.33788e+06	555315	820414	1.17494e+06	1.71173e+06	1.05085e+06	0.207696	0.650962
164	Arabinose/Xylose / Lyxose/Ribose-2	611849	303936	1.98892e+06	2.30212e+06	803783	497388	631548	459713	522814	841763	345003	0.209644	0.516444
41	Ophthalmate	1.73675e+06	583890	308896	1.05715e+06	1.16214e+06	721719	743662	615811	1.90169e+06	3.22837e+06	1.35043e+06	0.219759	1.68887
30	Pipecolate-1	8.4196e+06	6.82333e+06	1.32031e+07	6.35102e+06	3.17613e+06	5.58036e+06	4.75379e+06	6.09843e+06	2.7464e+06	7.55276e+06	3.9776e+06	0.221923	0.692361
10	UDP-N-Acetylgalactosamine / UDP-N-Acetylglucosamine	1.95836e+07	1.37677e+07	9.03045e+06	1.72028e+07	2.57443e+07	1.53098e+07	1.84028e+07	1.59605e+07	1.8945e+07	3.51473e+07	2.12761e+07	0.227605	1.30842
141	4-Imidazoleacetate-2	1.1034e+06	773622	4.09142e+06	1.43377e+06	407082	2.36886e+06	713015	795133	293887	1.22397e+06	1.37478e+06	0.230044	0.518851
136	5-Methylcytosine	662851	808474	3.40218e+06	967591	367165	2.39456e+06	347446	486835	620887	1.17169e+06	1.10742e+06	0.250891	0.520891
4	Uridine-1	1.36369e+07	2.53275e+07	4.5512e+06	1.33609e+07	2.97132e+07	2.13731e+07	1.07862e+07	7.63207e+06	1.67701e+07	1.85724e+07	8.02735e+06	0.254089	0.686772
64	Hypoxanthine	3.67024e+07	1.59789e+08	3.30853e+07	8.3888e+07	7.69998e+07	2.69929e+08	2.17421e+07	2.97106e+07	5.65071e+07	1.22746e+08	5.47116e+07	0.258833	0.518631
28	Proline	5.77141e+07	8.74623e+07	5.82371e+07	1.19335e+08	9.43898e+07	1.45153e+08	4.52693e+07	3.91361e+07	6.79767e+07	6.65579e+07	1.26103e+08	0.265306	0.736365
157	Riboflavin	374173	378953	783324	1.19222e+06	603950	1.17466e+06	302319	485812	348247	896686	624023	0.28246	0.707411
161	N-Acetylasparagine	1.10941e+06	399921	1.59737e+06	1.0186e+06	490990	543319	138232	1.30887e+06	334515	654108	243045	0.282605	0.623018
32	Phosphorylcholine	2.13513e+07	2.20769e+07	8.5816e+06	2.84904e+07	3.13165e+07	5.48436e+07	2.27183e+07	3.22543e+07	1.08378e+08	3.97005e+07	2.67623e+07	0.282746	1.65472
138	5-GMP	1.67287e+07	1.14481e+07	8.25352e+06	1.28833e+07	2.22943e+07	1.39462e+07	1.13763e+07	1.02719e+07	9.05673e+06	1.69381e+07	9.10722e+06	0.282982	0.795991
114	Butyrylcarnitine	1.11539e+08	8.70688e+07	3.08512e+07	9.91628e+07	1.40319e+08	1.10044e+08	6.91718e+07	8.23211e+07	1.75816e+08	1.48675e+08	1.45937e+08	0.292246	1.28899
122	Anserine	4.61534e+06	1.96098e+06	2.51094e+06	2.0324e+06	3.23483e+06	2.81377e+06	4.44836e+06	3.56173e+06	1.93802e+06	4.39357e+06	3.26895e+06	0.304328	1.23092
1	Xanthurenate	4.69906e+06	2.17078e+06	1.80476e+07	1.77296e+06	446099	1.15377e+06	1.61421e+06	3.97046e+06	225283	689280	343103	0.306059	0.290233
99	D-Ornithine / Ornithine	4.31617e+06	3.42639e+06	5.74778e+06	6.54403e+06	5.94614e+06	8.44836e+06	3.70932e+06	3.46041e+06	5.56848e+06	6.57595e+06	4.28145e+06	0.313566	0.822412
100	D-Glucuronolactone	2.11944e+06	1.16074e+06	4.73112e+06	4.64099e+06	4.02259e+06	3.27168e+06	2.8567e+06	3.44408e+06	2.38332e+06	540288	3.19297e+06	0.320256	0.747037
65	Hypotaurine	8.13216e+06	5.33294e+06	5.00051e+06	6.85807e+06	4.89739e+06	1.67289e+07	5.50841e+06	6.96618e+06	4.91762e+06	4.66447e+06	6.13639e+06	0.321391	0.720591
158	O-Succinyl-Homoserine-1	323579	484386	400934	553893	181329	843374	393183	367040	1.01112e+06	692001	613639	0.331331	1.32462
74	Guanine-2	1.20219e+06	1.96208e+06	1.00296e+06	2.07625e+06	4.38597e+06	2.37854e+06	916297	928820	1.31427e+06	3.00297e+06	1.38685e+06	0.335654	0.696421
118	Aspartate	8.38263e+07	5.46359e+07	4.89525e+07	6.79073e+07	7.40251e+07	5.85229e+07	4.66485e+07	7.51188e+07	6.47043e+07	9.85338e+07	8.96324e+07	0.337443	1.15906
134	Adenine	3.09279e+07	8.58407e+07	1.67803e+07	4.23463e+07	6.06713e+07	8.06166e+07	1.83844e+07	3.05875e+07	4.17622e+07	7.06269e+07	3.00164e+07	0.350792	0.724039
73	Guanine-1	1.17962e+06	957872	1.21574e+06	1.98534e+06	1.92205e+06	1.76023e+06	558315	1.11208e+06	3.5331e+06	3.05212e+06	1.92815e+06	0.353105	1.3547
150	2-Hydroxyglutarate	2.19644e+07	7.16882e+07	3.15929e+07	3.00755e+07	5.15696e+07	8.8596e+07	2.71525e+07	2.43817e+07	1.9641e+07	2.96287e+07	7.35288e+07	0.357773	0.707982
20	Sn-Glycero-3-Phosphocholine	2.08623e+09	1.24573e+09	1.43056e+09	2.98035e+09	2.31352e+09	1.72078e+09	1.76197e+09	1.7944e+09	1.88317e+09	2.03632e+09	4.9136e+08	0.359508	0.811797
2	Xanthine	1.02934e+07	2.81918e+07	4.6406e+06	1.43878e+07	1.3261e+07	2.56236e+07	6.46646e+06	6.20091e+06	1.92e+07	1.54052e+07	1.06833e+07	0.365588	0.721456
90	Gamma-Aminobutyrate	2.4252e+06	1.29054e+06	1.62207e+06	3.05269e+06	1.98597e+06	7.59478e+06	1.30313e+06	1.57009e+06	1.79334e+06	2.97839e+06	2.22484e+06	0.372071	0.659038
75	Guanidinosuccinate	1.00574e+06	1.1814e+06	1.70637e+06	1.24654e+06	683031	703606	485079	862566	769750	1.09713e+06	1.24246e+06	0.373814	0.819461
91	Galactose 1-P / Mannose 6-P	3.08973e+06	1.96458e+06	1.72719e+06	1.26341e+07	9.65595e+06	3.04697e+06	1.32953e+06	1.48759e+06	1.20223e+07	1.26501e+07	1.35959e+07	0.403821	1.53502
9	UMP-2	1.83023e+07	6.01674e+06	1.00588e+07	1.18277e+07	1.70076e+07	6.86715e+06	1.54135e+07	1.37784e+07	9.03682e+06	2.11675e+07	1.167e+07	0.412546	1.21688
68	Homoserine / Threonine / Allothreonine	6.25865e+06	7.25801e+06	6.00919e+06	9.9478e+06	1.12015e+07	8.88079e+06	5.58308e+06	5.31566e+06	6.25635e+06	9.16744e+06	9.62078e+06	0.416234	0.87037
43	Norvaline / Betaine-1	1.51918e+09	1.42474e+09	1.38061e+09	2.03269e+09	2.36495e+09	1.83773e+09	1.42487e+09	1.38562e+09	1.58241e+09	1.83912e+09	1.74847e+09	0.418417	0.906882
87	Gluconate-1	3.92041e+07	3.25288e+07	6.25562e+07	5.95997e+07	3.76251e+07	4.79029e+07	2.92436e+07	3.32572e+07	2.98789e+07	5.77096e+07	5.05214e+07	0.42272	0.861555
146	3-Hydroxymethylglutarate-2	6.26479e+06	4.88564e+06	1.71128e+07	9.03586e+06	5.84301e+06	1.0778e+07	6.38135e+06	8.84489e+06	4.56884e+06	7.81044e+06	8.3336e+06	0.428035	0.79983
107	Creatine	6.19289e+08	5.95222e+08	8.94481e+08	7.3105e+08	5.89224e+08	6.83558e+08	5.41067e+08	5.69473e+08	5.66797e+08	8.06403e+08	6.71494e+08	0.44883	0.920604
22	Serine	3.44532e+06	3.44356e+06	3.05894e+06	4.50085e+06	4.43311e+06	5.58121e+06	2.52961e+06	3.41908e+06	3.33571e+06	5.01668e+06	3.90305e+06	0.45721	0.892981
63	IMP	1.72063e+07	2.76069e+07	9.91792e+06	3.24981e+07	2.98248e+07	3.66034e+07	8.9459e+06	4.30323e+06	2.36088e+07	3.81303e+07	2.64303e+07	0.475918	0.792036
86	Glucuronate-1	1.69821e+07	1.2036e+07	3.62369e+07	1.07414e+07	8.09519e+06	7.28169e+06	1.13368e+07	2.13125e+07	3.09043e+06	1.33426e+07	6.22803e+06	0.480289	0.726387
70	Hexose-1	6.65238e+07	2.94936e+07	3.5599e+07	1.09016e+08	8.42621e+07	6.06134e+07	3.55088e+07	5.31674e+07	8.86892e+07	1.2634e+08	8.98103e+07	0.480429	1.22493
40	Ornithine	1.36351e+06	1.735e+06	1.89269e+06	1.79868e+06	2.08812e+06	2.02809e+06	1.16427e+06	1.1496e+06	1.59538e+06	2.51633e+06	1.74423e+06	0.487918	0.898927
42	Norvaline / Betaine-2	6.51838e+08	4.26866e+08	3.96511e+08	5.80387e+08	7.78934e+08	7.70883e+08	4.24905e+08	4.02758e+08	3.34721e+08	8.63122e+08	5.77822e+08	0.495941	0.866472
112	Citicoline-3	4.1803e+06	2.72326e+06	1.89842e+06	9.41386e+06	7.25224e+06	6.93376e+06	3.1317e+06	3.73735e+06	9.65191e+06	8.6424e+06	8.19828e+06	0.49638	1.23555
166	N-Acetylalanine	419542	258591	624278	466887	466902	268930	431630	342552	330313	478117	264689	0.515701	0.884888
97	Ethanolamine Phosphate	1.09343e+07	7.14498e+06	7.37551e+06	1.47081e+07	2.28367e+07	1.66011e+07	9.19994e+06	9.5868e+06	1.75747e+07	2.82957e+07	1.5516e+07	0.521978	1.20863
139	5-Aminolevulinate / Trans-4-Hydroxy-L-Proline / Cis-4-Hydroxy-D-Proline	9.56525e+06	6.7919e+06	5.27512e+06	8.08775e+06	7.68191e+06	5.91045e+06	7.29987e+06	8.31763e+06	6.65695e+06	9.62463e+06	6.99445e+06	0.528937	1.07757
143	3-Phosphoglycerate	3.38263e+07	1.64931e+07	1.35119e+07	4.28964e+07	5.11973e+07	1.75461e+07	1.60659e+07	4.87633e+07	3.45123e+07	4.16514e+07	3.30798e+07	0.535256	1.19044
170	6-Carboxyhexanoate-1	289229	148400	425064	742849	146460	712445	336211	560675	185090	466308	1.05093e+06	0.557474	1.26562
46	N-Alpha-Acetyllysine-2	1.76282e+06	1.72017e+06	6.95161e+06	1.54226e+06	1.56898e+06	1.85743e+06	1.50136e+06	3.46731e+06	1.15127e+06	1.72889e+06	1.94122e+06	0.570852	0.762699
115	Biotin	5.04701e+07	5.35112e+07	5.86062e+07	9.31534e+07	9.41211e+07	7.91238e+07	3.19478e+07	3.95487e+07	6.52435e+07	1.0481e+08	7.38149e+07	0.582384	0.882169
123	AMP / dGMP-2	3.25205e+07	1.11983e+07	1.25754e+07	7.01182e+07	4.77302e+07	2.976e+07	1.91875e+07	2.41615e+07	4.43519e+07	5.44644e+07	6.10098e+07	0.60793	1.19572
54	Malate	2.129e+08	1.54332e+08	1.70184e+08	2.25834e+08	3.26117e+08	3.32367e+08	2.10671e+08	1.74766e+08	1.89696e+08	2.52506e+08	2.59228e+08	0.614824	0.917358
35	Phenylalanine	3.63124e+07	4.10472e+07	4.92642e+07	4.30422e+07	5.04874e+07	7.37567e+07	3.16701e+07	3.01022e+07	4.67142e+07	6.60571e+07	4.88504e+07	0.620865	0.912091
71	Hexose-3	1.42699e+06	447575	2.29008e+06	3.4793e+06	1.49198e+06	1.41706e+06	501751	1.34993e+06	1.52067e+06	1.88795e+06	2.18664e+06	0.623554	0.846805
155	Tartrate	387299	431004	1.78371e+06	1.05014e+06	380988	701982	644614	775577	339452	950776	561765	0.624122	0.829255
148	3-Hydroxybutyrate / 3-Hydroxyisobutyrate	365472	790267	247582	1.15937e+06	862630	1.08246e+06	544418	437164	839348	1.17978e+06	1.31518e+06	0.636019	1.14892
137	5-Hydroxyindoleacetate	1.46309e+06	1.00003e+06	2.26217e+06	963962	1.3664e+06	2.96344e+06	2.28762e+06	2.09827e+06	798144	2.33215e+06	1.85834e+06	0.65032	1.1228
53	Methionine	6.82223e+06	7.47072e+06	6.74987e+06	2.38626e+07	1.85994e+07	2.0247e+07	3.61463e+06	7.31645e+06	8.67486e+06	1.56027e+07	2.35235e+07	0.652217	0.841517
33	Phosphoenolpyruvate	6.651e+06	5.16409e+06	4.32788e+06	8.32274e+06	8.98724e+06	3.47363e+06	4.12856e+06	1.5012e+07	5.03296e+06	6.09874e+06	5.29827e+06	0.65279	1.15593
79	Glycerol 2-Phosphate / Glycerol 3-Phosphate-2	1.39e+07	7.91853e+06	5.00195e+06	2.66245e+07	3.60294e+07	1.70531e+07	4.89022e+06	2.53967e+06	1.59208e+07	2.40921e+07	2.59837e+07	0.664256	0.827127
37	Oxoproline/Pyroglutamate	1.30522e+08	4.59917e+07	3.4487e+07	9.13528e+07	1.30975e+08	7.90946e+07	4.47013e+07	1.11385e+08	1.06648e+08	1.42301e+08	7.52358e+07	0.664941	1.12471
61	Isobutyrate-1	1.58285e+06	854064	1.91532e+06	1.764e+06	2.04954e+06	1.70724e+06	1.51501e+06	1.45794e+06	1.4346e+06	2.93177e+06	1.59257e+06	0.671692	1.08561
16	Trans-Aconitate	1.44206e+07	7.48104e+06	1.77442e+07	2.92028e+07	3.23573e+06	4.77275e+07	1.8901e+07	1.60602e+07	3.34804e+07	2.69027e+07	2.14641e+07	0.67641	1.16992
98	Epinephrine	1.17552e+06	794255	1.02395e+06	1.30563e+06	1.01942e+06	1.10218e+06	1.09516e+06	827190	854113	1.55514e+06	1.33798e+06	0.677777	1.05958
31	Pipecolate-2	1.77793e+06	809078	5.54996e+06	1.5217e+06	414528	1.21232e+06	1.5956e+06	1.86848e+06	1.20301e+06	1.16372e+06	1.75116e+06	0.678296	0.806199
132	Adenosine	8.7221e+07	9.87262e+07	4.141e+07	8.37684e+07	2.3391e+08	8.35553e+07	7.57585e+07	9.14666e+07	1.11658e+08	1.77294e+08	1.38779e+08	0.685581	1.13579
102	Cytosine	2.36881e+06	2.31842e+06	2.15672e+06	3.61256e+06	1.56367e+06	6.68339e+06	1.71102e+06	1.95943e+06	3.73269e+06	6.45596e+06	4.08972e+06	0.689463	1.15158
83	Glutamate / N-Methylaspartate-2	2.35072e+07	1.69063e+07	1.3317e+07	2.22499e+07	3.02244e+07	1.46716e+07	1.31117e+07	1.49047e+07	1.68015e+07	2.99794e+07	1.80557e+07	0.698642	0.921798
14	Tryptophan	1.35387e+07	1.60262e+07	1.35256e+07	1.82822e+07	1.88359e+07	2.08793e+07	1.19155e+07	1.07404e+07	1.71915e+07	2.46757e+07	1.48435e+07	0.71748	0.94215
129	Alanine / Sarcosine-1	4.27694e+07	4.61259e+07	4.79903e+07	6.13648e+07	5.42923e+07	6.11567e+07	3.8101e+07	3.91298e+07	4.89471e+07	6.41038e+07	6.05747e+07	0.732938	0.959606
77	Glycine	1.69092e+07	1.26251e+07	9.40352e+06	1.02472e+07	2.00223e+07	1.14393e+07	1.32439e+07	1.47498e+07	9.10699e+06	1.60623e+07	1.06614e+07	0.766088	0.94969
15	Trigonelline	2.15453e+08	2.38407e+08	2.33717e+08	1.78173e+08	1.91479e+08	2.59078e+08	1.27529e+08	1.99894e+08	1.21002e+08	2.7212e+08	3.22428e+08	0.784359	0.950817
8	UMP-1	6.87662e+06	1.41927e+06	2.62195e+06	1.52327e+07	1.61315e+07	3.29064e+06	2.39108e+06	1.98932e+06	9.90732e+06	1.57581e+07	1.33083e+07	0.788179	1.14158
44	N-Methylglutamate	981111	2.71756e+06	1.32296e+06	4.51683e+06	3.33878e+06	3.41393e+06	1.33483e+06	1.55544e+06	1.6197e+06	2.78071e+06	8.03297e+06	0.793383	1.12873
147	3-Hydroxymethylglutarate-1	5.78584e+06	4.13579e+06	2.47015e+06	2.2293e+07	1.69151e+07	1.34667e+07	6.34958e+06	5.85363e+06	8.87057e+06	1.67421e+07	1.10236e+07	0.794106	0.90073
127	Alpha-ketoglutarate	1.75464e+06	862460	3.99176e+06	2.07426e+06	392546	1.44078e+07	4.08169e+06	3.04104e+06	4.88027e+06	2.42629e+06	1.9442e+06	0.798923	0.836683
80	Glycerate	2.0249e+06	1.16201e+08	1.22354e+08	1.93391e+07	4.6106e+06	6.86288e+07	1.56112e+08	5.56082e+06	2.37969e+06	2.05479e+06	6.55654e+07	0.807854	0.834459
93	Fumarate	1.04558e+06	748419	634440	1.439e+06	2.23647e+06	2.18145e+06	910597	835483	1.75057e+06	1.40677e+06	2.51345e+06	0.812751	1.07421
128	Allantoin	3.52273e+07	1.99156e+07	4.14919e+07	3.99816e+07	2.98806e+07	3.15837e+07	3.26176e+07	3.56619e+07	1.97129e+07	3.93641e+07	3.27339e+07	0.834903	0.969851
49	N-Acetylneuraminate	2.59361e+06	1.28077e+06	3.01192e+06	2.54496e+06	2.12423e+06	2.19616e+06	2.01548e+06	1.82158e+06	2.17545e+06	3.55938e+06	1.44406e+06	0.837358	0.961276
120	Ascorbate-1	6.4628e+06	6.71127e+06	9.02055e+06	1.62201e+07	8.95306e+06	4.43272e+06	6.31762e+06	5.12091e+06	4.43887e+06	1.01664e+07	1.47036e+07	0.852586	0.943946
24	Ribose-5-Phosphate	4.75709e+06	3.74609e+06	2.49864e+06	1.73817e+07	1.73581e+07	7.02439e+06	1.42821e+06	1.02824e+06	1.30932e+07	1.45148e+07	1.05144e+07	0.869916	0.92284
124	AMP / dGMP-1	1.32829e+08	7.37258e+07	7.5722e+07	8.1965e+07	1.2422e+08	1.0153e+08	1.08441e+08	1.05941e+08	6.57669e+07	1.57915e+08	6.84651e+07	0.879154	1.03025
111	Citrulline-2	1.0205e+06	1.07879e+06	1.54212e+06	1.46043e+06	1.29615e+06	1.99983e+06	1.46176e+06	649678	1.44856e+06	1.43799e+06	2.20883e+06	0.882789	1.02981
5	Uridine-2	9.23937e+06	2.4214e+07	5.20514e+06	1.57067e+07	1.49406e+07	2.00948e+07	5.73715e+06	7.53794e+06	1.6744e+07	2.06447e+07	2.08491e+07	0.89192	0.959898
50	N-Acetylglutamate	5.31198e+06	4.09872e+06	1.28579e+07	9.7336e+06	2.09737e+06	4.74601e+06	7.54641e+06	7.08247e+06	6.65253e+06	4.8227e+06	5.04158e+06	0.899009	0.962139
92	Galactitol / Mannitol/Sorbitol	6.70561e+06	3.88644e+06	9.81277e+06	2.90778e+08	1.39286e+07	9.50957e+06	2.50211e+06	3.11725e+06	2.61664e+07	4.57538e+06	2.1205e+08	0.925985	0.890841
125	Aminoadipate-2	921478	752985	2.80267e+06	980215	164308	504404	929742	959920	924535	1.65236e+06	427382	0.927675	0.958647
36	Pantothenate	8.62855e+07	5.89307e+07	5.9903e+07	1.31161e+08	6.49273e+07	8.75497e+07	8.54915e+07	7.35864e+07	7.54955e+07	6.36351e+07	1.15538e+08	0.932363	1.01583
130	Alanine / Sarcosine-2	1.42599e+07	1.0518e+07	8.96283e+06	1.10201e+07	1.23489e+07	1.25065e+07	8.47738e+06	1.1745e+07	9.47042e+06	1.48416e+07	1.29351e+07	0.936624	0.990623
47	N-Acetylserine/O-Acetylserine	4.07978e+06	1.00392e+06	2.2817e+06	6.78529e+06	4.36068e+06	2.48142e+06	1.16415e+06	3.7374e+06	4.20781e+06	5.07997e+06	2.86327e+06	0.937579	0.974769
58	Lactate	1.06439e+08	2.45928e+08	5.74311e+07	2.8829e+08	2.39173e+08	3.77411e+08	1.11858e+08	7.70916e+07	3.02168e+08	2.80133e+08	2.97788e+08	0.940731	0.975792
101	Deoxycarnitine	8.42789e+07	6.30029e+07	6.55632e+07	8.30367e+07	1.03497e+08	2.34003e+08	6.51365e+07	6.9987e+07	1.13178e+08	2.02329e+08	8.80691e+07	0.954293	1.02062
3	Urocanate	1.79044e+06	701752	2.604e+06	2.76105e+06	1.93971e+06	916800	653652	873555	1.84795e+06	3.82526e+06	1.89447e+06	0.95918	1.01868
78	Glycerol 2-Phosphate / Glycerol 3-Phosphate -1	3.12413e+07	2.43843e+07	1.48143e+07	2.41062e+07	3.76263e+07	2.7364e+07	2.41895e+07	1.94816e+07	2.29604e+07	3.66667e+07	3.07563e+07	0.961222	1.00833
19	Succinate / Methylmalonate	4.78819e+07	5.26975e+07	1.8662e+07	4.94244e+07	5.16148e+07	8.51783e+07	3.89387e+07	3.86775e+07	5.29098e+07	6.58813e+07	5.601e+07	0.968893	0.991625
167	Dihydroxyacetone Phosphate-1	440751	363070	191837	1.85688e+06	1.21734e+06	531401	276041	110497	1.15581e+06	1.02793e+06	1.30868e+06	0.980943	1.01162
108	CMP-2	3.024e+06	1.55674e+06	2.00327e+06	4.11651e+06	4.95626e+06	2.66273e+06	2.42953e+06	2.2575e+06	2.69607e+06	4.19199e+06	3.7395e+06	0.988878	1.00317
