# Supplementary material for: The C-terminal tail of polycystin-1 suppresses cystic disease in a mitochondrial enzyme-dependent fashion
Source: Nat Commun. 2023 Mar 30;14:1790. doi: 10.1038/s41467-023-37449-1 (PMC10063565; doi:10.1038/s41467-023-37449-1)
Supplement: Supplementary file 8 — Source Data [file 41467_2023_37449_MOESM8_ESM.xlsx]

## Sheet: Fig 1b
KW/BW (%)
N-Pkd1-KO (n=17)	N-Pkd1-KO+CTT (n=19)	N-WT (n=10)
18.93	3.25243	1.62162
21.1708	2.34742	1.31303
20.9497	2.37258	1.42857
20.1389	4.50372	1.48551
11.462	5.21643	1.39361
5.44554	8.49917	1.42527
12.7344	11.3322	1.38614
3.09013	3.65579	1.38018
4.01709	2.26552	1.32286
16.4444	16.5927	1.49564
15.7812	4.03108
8.06818	1.75345
9.23242	1.55566
24.234	3.816
24.136	2
14.3354	8.49817
22.3239	20.8
	7.2309
	4.89168

## Sheet: Fig 1c
BUN (mg/dL)
N-Pkd1-KO (n=17)	N-Pkd1-KO+CTT (n=19)	N-WT (n=10)
262.4	25.2	23
181.8	20.3	16.1
54.9	163.2	18.1
22.5	21.5	18.8
66.8	14.9	18.6
17.7	22.5	16.8
19.4	18.9	20.1
226.5	22.8	16.3
28.9	22.7	17.4
253	25.3	19.3
183.9	19.1
144.9	38.4
79.7	36.1
31.4	26.6
196.8	23.5
97.1	23.5
184.1	199.4
	25.2
	16.2

## Sheet: Fig 1d
Serum Creatinine (mg/dL)
N-Pkd1-KO (n=17)	N-Pkd1-KO+CTT (n=19)	N-WT (n=10)
1.076	0.072	0.082
0.49	0.08	0.127
0.204	0.476	0.097
0.064	0.089	0.089
0.235	0.097	0.078
0.091	0.071	0.082
0.097	0.083	0.108
0.949	0.136	0.082
0.079	0.157	0.09
1.843	0.097	0.174
0.763	0.142
0.972	0.125
0.366	0.121
0.135	0.062
0.777	0.06
0.382	0.099
1.355	0.951
	0.081
	0.1

## Sheet: Fig 2f
Mander's Colocalization Coefficient
CTT/NNT	TOMM20/NNT
0.62	0.928
0.912	0.956
0.816	0.947
0.895	0.988
0.931	0.879
0.854	0.934
0.861	0.944
1	0.933
0.886	0.97
0.837	0.961
0.85	0.918
0.854	0.942
0.861	0.941
0.828	0.952
0.886	0.918
0.738	0.972
0.951	0.93
0.773	0.94
0.817	0.938
0.899	0.925
	0.825
	0.935
	0.865

## Sheet: Fig 2g
anti-NNT and anti-actin								anti-actin (increased exposure)
Immunoblotting with anti-NNT and anti-actin was performed on the same membrane.
mw* - molecular weight marker

## Sheet: Fig 2h
Anti-NNT									Anti-HA
Immunoblotting with anti-NNT-HRP and anti-HA-HRP was performed on 2 gels/membranes that were loaded identically and processed in parallel.
mw* - molecular weight marker

## Sheet: Fig 3a
KW/BW (%)
J-Pkd1-KO (n=19)	J-Pkd1-KO+CTT (n=9)	J-WT (n=6)
3.67257	23.8425	1.28155
3.41438	7.36398	1.05203
11.6186	8.86364	1.31533
23.1606	3.40426	1.62182
18.3786	18.2004	1.25997
7.67857	19.376	1.46905
20.4517	10.823
18.611	18.2879
20.5178	6.20053
2.78689
3.54873
16.129
5.56734
7.91624
19.3548
11.9304
10.2946
15.4995
2.10526

## Sheet: Fig 3b
BUN (mg/dL)
J-Pkd1-KO (n=19)	J-Pkd1-KO+CTT (n=9)	J-WT (n=6)
25.1	33.3	24.7
29	66	15.7
32.9	31.1	18.8
23.3	20.3	14.5
18.6	92.4	20.3
20.3	164.1	22
96.8	369.8
20.2	168.3
239	21
210.5
32
174.5
158.8
165.4
114.3
35.7
23.6
94.6
16.9

## Sheet: Fig 3c
Serum Creatinine (mg/dL)
J-Pkd1-KO (n=19)	J-Pkd1-KO+CTT (n=9)	J-WT (n=6)
0.08	0.138	0.079
0.084	0.135	0.088
0.114	0.118	0.099
0.121	0.06	0.09
0.099	0.346	0.119
0.109	0.707	0.098
0.201	1.406
0.098	0.795
0.488	0.101
0.922
0.088
0.587
0.523
0.484
0.328
0.098
0.407
0.175
0.092

## Sheet: Fig 3d
Tubular & Cystic Area (%)
N-Pkd1-KO (n=7)	N-Pkd1-KO+CTT (n=12)	J-Pkd1-KO (n=6)	J-Pkd1-KO+CTT (n=8)
66.9263	44.122	79.359	81.21
74.404	49.705	77.291	62.506
72.796	42.288	62.525	62.0619
69.844	59.479	61.604	50.987
62.712	50.471	67.658	76.454
49.0905	55.175	58.461	72.314
55.392	48.283		76.448
	37.822		67.029
	44.239
	57.4723
	56.253
	66.722

[truncated: 41 more sheets: Fig 3g, Fig 4b, Fig 4c, Fig 4d, Fig 5d, Fig 5e, Fig 5f, Fig 5g, Fig 5h, Fig 6b, Fig 6c, Fig 6d, Fig 6g, Fig 6h, Fig 7a, Fig 7b, Fig 7c, Fig 7d, Fig 7e, Fig 7f …]
